# Supplementary material for: Cross-modal autoencoder framework learns holistic representations of cardiovascular state
Source: Nat Commun. 2023 Apr 28;14:2436. doi: 10.1038/s41467-023-38125-0 (PMC10140057; doi:10.1038/s41467-023-38125-0)
Supplement: Supplementary file 2 — Supplementary Tables [file 41467_2023_38125_MOESM2_ESM.xlsx]

## Sheet: Cross-modal ECG+MRI
t_stat	p_value	log10p	coef	se	rsid	pos	chrom	ref	allele1	a1freq	ref_count	het_count	hom_count	n	LOGP	new_pos
0.0136351	8.16926e-10	9.08782	1.54311	8.16926e-10	rs2009371	16348083	1	T	A	0.673117	4092	16410	17117	37619	9.08782	16348083
0.013523	1.57004e-08	7.80409	1.49225	1.57004e-08	rs1890753	100039519	1	C	G	0.514526	8697	18233	9763	36693	7.80409	100039519
0.0277274	8.1999e-76	75.0862	3.1913	8.1999e-76	rs12143842	162033890	1	T	C	0.252539	21034	14307	2370	37711	75.0862	162033890
0.021954	1.7369e-39	38.7602	2.39327	1.7369e-39	rs776293589	112462949	1	T	TCC	0.257066	19881	13649	2416	35946	38.7602	112462949
0.0147783	2.50101e-12	11.6019	1.63563	2.50101e-12	rs487645	54737590	1	G	A	0.564427	6947	18125	11683	36755	11.6019	54737590
0.01638	2.14259e-19	18.6691	1.86282	2.14259e-19	rs545833	168689940	1	T	C	0.267316	20286	14668	2743	37697	18.6691	168689940
0.0210134	1.1183e-37	36.9514	2.34914	1.1183e-37	rs754345297	61903521	1	T	TTCTGTTTGGTGTA	0.474708	10218	18319	8352	36889	36.9514	61903521
0.0203003	1.89967e-36	35.7213	2.31876	1.89967e-36	rs846111	6279370	1	C	G	0.27008	20048	14956	2707	37711	35.7213	6279370
0.0156899	1.20217e-15	14.92	1.74701	1.20217e-15	rs61775418	26393505	1	A	G	0.115874	28853	7615	473	36941	14.92	26393505
0.0170368	1.96627e-21	20.7064	1.92262	1.96627e-21	rs61798519	116294049	1	T	G	0.55981	7249	18415	11721	37385	20.7064	116294049
0.0142615	1.2449e-11	10.9049	1.61073	1.2449e-11	rs10908504	156464429	1	A	C	0.650067	4638	16983	15899	37520	10.9049	156464429
0.0152963	2.2167e-15	14.6543	1.73831	2.2167e-15	rs116015634	41250961	1	T	C	0.0215985	36096	1601	14	37711	14.6543	41250961
0.016126	1.92299e-18	17.716	1.83415	1.92299e-18	rs77188861	3254039	1	A	G	0.0994272	30606	6711	394	37711	17.716	3254039
0.0140825	2.87534e-11	10.5413	1.59755	2.87534e-11	rs60697084	51503258	1	A	G	0.0168077	36433	1249	9	37691	10.5413	51503258
0.0150576	2.83587e-14	13.5473	1.70203	2.83587e-14	rs7588378	37141495	2	T	C	0.470309	10590	18568	8362	37520	13.5473	285141495
0.0152793	3.90405e-15	14.4085	1.73036	3.90405e-15	rs2971877	54889136	2	A	G	0.725667	2839	14942	19801	37582	14.4085	302889136
0.0137074	1.19919e-08	7.92111	1.49706	1.19919e-08	rs6741942	42139094	2	T	C	0.390273	13568	17146	5599	36313	7.92111	290139094
0.0134068	1.76834e-08	7.75243	1.49011	1.76834e-08	rs4618045	198557842	2	A	G	0.523323	8353	18530	10077	36960	7.75243	446557842
0.0136638	5.33334e-10	9.273	1.55022	5.33334e-10	rs11685912	220407736	2	G	A	0.53605	8093	18806	10812	37711	9.273	468407736
0.0175368	4.41967e-24	23.3546	1.99747	4.41967e-24	rs10497529	179839888	2	A	G	0.0370449	34974	2680	57	37711	23.3546	427839888
0.0159947	2.83112e-17	16.548	1.79838	2.83112e-17	rs62255992	53277790	3	C	A	0.122814	28713	7991	584	37288	16.548	543277790
0.0158869	5.57322e-17	16.2539	1.78921	5.57322e-17	rs17460016	171774601	3	C	G	0.401253	13369	17992	5992	37353	16.2539	661774601
0.0329081	7.4242e-107	106.129	3.80787	7.4242e-107	rs6801957	38767315	3	C	T	0.594946	6188	18174	13349	37711	106.129	528767315
0.0149168	2.8402e-12	11.5467	1.63373	2.8402e-12	rs540615486	185339119	3	TA	T	0.331276	16298	16047	4025	36370	11.5467	675339119
0.0179381	1.71452e-24	23.7659	2.00901	1.71452e-24	rs55834511	14273414	3	C	G	0.210798	23090	12333	1648	37071	23.7659	504273414
0.0131984	2.05474e-08	7.68724	1.48738	2.05474e-08	rs7689774	111703510	4	T	G	0.197422	24244	11670	1564	37478	7.68724	799703510
0.0192444	4.43691e-31	30.3529	2.1841	4.43691e-31	rs11098193	114429407	4	T	C	0.248454	21229	13926	2357	37512	30.3529	802429407
0.0158988	1.91583e-17	16.7176	1.80358	1.91583e-17	rs13113783	86670875	4	T	C	0.703525	3445	15418	18759	37622	16.7176	774670875
0.0184029	8.40079e-26	25.0757	2.04499	8.40079e-26	rs6882776	172664163	5	A	G	0.284739	18883	14830	3054	36767	25.0757	1050664163
0.0160344	2.98218e-16	15.5255	1.76642	2.98218e-16	rs9327286	122511309	5	T	C	0.285181	18665	14909	2966	36540	15.5255	1000511309
0.0154558	2.01516e-15	14.6957	1.73971	2.01516e-15	5:64310046_ATAC_A	64310046	5	A	ATAC	0.830839	1056	10524	25769	37349	14.6957	942310046
0.0225674	1.3917e-47	46.8565	2.58217	1.3917e-47	rs10076436	153871841	5	G	C	0.363793	15245	17466	4978	37689	46.8565	1031871841
0.0133859	4.89653e-09	8.31011	1.51262	4.89653e-09	rs2580258	45586917	5	T	C	0.436988	11902	18503	7167	37572	8.31011	923586917
0.0143868	9.48775e-12	11.0228	1.615	9.48775e-12	rs7766436	22598259	6	T	C	0.301362	18186	15731	3372	37289	11.0228	1081598259
0.0143246	4.56505e-12	11.3406	1.62628	4.56505e-12	rs12190287	134214525	6	G	C	0.372836	14857	17588	5266	37711	11.3406	1193214525
0.0138958	1.77961e-09	8.74968	1.53008	1.77961e-09	rs9689288	117508467	6	G	C	0.461435	10573	18278	7750	36601	8.74968	1176508467
0.0269087	3.89166e-71	70.4099	3.09447	3.89166e-71	rs11153730	118667522	6	C	T	0.48572	9994	18800	8917	37711	70.4099	1177667522
0.0137081	6.14891e-10	9.2112	1.54787	6.14891e-10	rs6925689	126865884	6	C	T	0.508952	9161	18538	9833	37532	9.2112	1185865884
0.0142528	1.00463e-11	10.998	1.61407	1.00463e-11	rs1680853	2500701	6	G	A	0.521225	8658	18707	10255	37620	10.998	1061500701
0.0262754	3.42797e-65	64.465	2.96982	3.42797e-65	rs3176326	36647289	6	A	G	0.197903	23847	11812	1435	37094	64.465	1095647289
0.0156199	1.49982e-16	15.824	1.77566	1.49982e-16	rs3807989	116186241	7	G	A	0.591074	6256	18330	13125	37711	15.824	1345186241
0.013265	1.09137e-08	7.96203	1.49861	1.09137e-08	rs1545024	46646079	7	A	G	0.465157	10711	18764	8093	37568	7.96203	1275646079
0.0136738	1.12036e-09	8.95064	1.53783	1.12036e-09	rs150216346	35455754	7	C	T	0.0227899	35699	1668	18	37385	8.95064	1264455754
0.014962	5.55117e-14	13.2556	1.69228	5.55117e-14	rs55679363	125867834	8	T	A	0.312182	17746	16159	3642	37547	13.2556	1513867834
0.0137144	4.75796e-10	9.32258	1.55212	4.75796e-10	rs753262670	71243264	8	T	TAAAGA	0.0997156	30521	6690	406	37617	9.32258	1459243264
0.0176762	7.11557e-24	23.1478	1.99181	7.11557e-24	rs2921057	8318667	8	T	C	0.461655	10874	18419	8013	37306	23.1478	1396318667
0.0176528	8.1195e-24	23.0905	1.99021	8.1195e-24	rs4610752	10248962	8	G	A	0.504688	9253	18470	9603	37326	23.0905	1398248962
0.0179601	3.49114e-24	23.457	2.00051	3.49114e-24	rs11992162	11836514	8	A	G	0.51032	8952	18205	9713	36870	23.457	1399836514
0.014059	4.31917e-10	9.3646	1.55382	4.31917e-10	rs1461990	108087628	8	G	C	0.502028	9137	18307	9286	36730	9.3646	1496087628
0.0143475	5.20757e-11	10.2834	1.58821	5.20757e-11	9:46214553_AT_A	46214553	9	A	AT	0.999415	1	41	36735	36777	10.2834	1579214553
0.0138193	4.80121e-10	9.31865	1.552	4.80121e-10	rs7029396	133026250	9	G	C	0.174565	25510	10602	1215	37327	9.31865	1666026250
0.013605	1.15795e-09	8.93631	1.53726	1.15795e-09	rs2054387	67995933	10	T	C	0.433508	12085	18386	7090	37561	8.93631	1738995933
0.0185269	5.31556e-28	27.2745	2.10378	5.31556e-28	rs78249997	75422314	10	T	C	0.142722	27659	9079	821	37559	27.2745	1746422314
0.0156097	3.58832e-16	15.4451	1.76371	3.58832e-16	rs10763928	33632954	10	T	C	0.0970147	30580	6535	369	37484	15.4451	1704632954
0.0160928	5.38494e-18	17.2688	1.82056	5.38494e-18	rs1194743	54212597	10	C	T	0.763729	2141	13444	21927	37512	17.2688	1725212597
0.0156397	4.27852e-15	14.3687	1.7292	4.27852e-15	rs60619384	112573867	10	GT	G	0.163291	25645	10101	940	36686	14.3687	1783573867
0.0169426	1.29488e-20	19.8878	1.8989	1.29488e-20	10:114484545_GA_G	114484545	10	G	GA	0.258678	20483	14092	2560	37135	19.8878	1785484545
0.0143575	1.92022e-11	10.7166	1.60399	1.92022e-11	rs4341484	76025035	10	G	A	0.736763	2613	14313	20187	37113	10.7166	1747025035
0.0142761	1.33489e-09	8.87456	1.53505	1.33489e-09	rs780162510	92681480	10	C	CATA	0.509514	8682	17692	9362	35736	8.87456	1763681480
0.0193074	7.58723e-31	30.1199	2.17818	7.58723e-31	rs61869036	121422836	10	C	G	0.213125	23074	12534	1680	37288	30.1199	1792422836
0.0255421	1.71532e-63	62.7657	2.93319	1.71532e-63	rs2074238	2484803	11	C	T	0.912545	288	6020	31403	37711	62.7657	1806484803
0.016413	1.51087e-19	18.8208	1.86733	1.51087e-19	rs3729989	47370041	11	C	T	0.133807	28306	8718	687	37711	18.8208	1851370041
0.0138219	1.76529e-10	9.75318	1.56841	1.76529e-10	rs76382809	120671647	12	T	C	0.0221421	36059	1634	18	37711	9.75318	2059671647
0.0154952	4.95436e-14	13.305	1.69412	4.95436e-14	rs80191567	57156053	12	C	T	0.728311	2658	14401	19227	36286	13.305	1996156053
0.013637	6.41848e-10	9.19257	1.54713	6.41848e-10	rs4026608	66394664	12	T	C	0.614662	5672	17719	14320	37711	9.19257	2005394664
0.0147785	1.41327e-13	12.8498	1.67858	1.41327e-13	rs17287293	24770878	12	G	A	0.150235	27212	9667	832	37711	12.8498	1963770878
0.0291315	1.16094e-83	82.9352	3.3512	1.16094e-83	rs7301677	115381147	12	T	C	0.271189	20036	14790	2812	37638	82.9352	2054381147
0.0136227	7.90113e-10	9.10231	1.54367	7.90113e-10	rs7973527	4881045	12	T	A	0.581092	6599	18360	12708	37667	9.10231	1943881045
0.0138524	7.26816e-10	9.13858	1.54512	7.26816e-10	12:110799818_CT_C	110799818	12	C	CT	0.362046	15136	17031	4907	37074	9.13858	2049799818
0.0135519	2.40238e-09	8.61936	1.52489	2.40238e-09	rs2066626	50754215	13	A	C	0.46049	10906	18552	7950	37408	8.61936	2122754215
0.013822	1.96054e-10	9.70762	1.5667	1.96054e-10	rs41315960	114078685	13	T	C	0.0348819	35082	2548	40	37670	9.70762	2186078685
0.0136482	6.57784e-10	9.18192	1.54673	6.57784e-10	rs1773133	47221220	13	C	G	0.681418	3867	16268	17535	37670	9.18192	2119221220
0.0152334	4.80967e-15	14.3179	1.7274	4.80967e-15	rs9573330	74518210	13	A	G	0.366683	15055	17556	5021	37632	14.3179	2146518210
0.0173003	6.87913e-22	21.1625	1.9358	6.87913e-22	rs2108706	71799175	14	G	T	0.258924	20404	14122	2535	37061	21.1625	2257799175
0.02115	1.51333e-40	39.8201	2.41791	1.51333e-40	rs365990	23861811	14	G	A	0.369866	15050	17426	5235	37711	39.8201	2209861811
0.0143849	5.52796e-12	11.2574	1.62335	5.52796e-12	rs4966020	99284680	15	A	G	0.647179	4668	17115	15702	37485	11.2574	2392284680
0.0131566	1.59178e-08	7.79812	1.49191	1.59178e-08	rs2585034	65496587	15	T	C	0.626873	5259	17624	14828	37711	7.79812	2358496587
0.0176011	5.20429e-24	23.2836	1.99554	5.20429e-24	rs2115630	85364516	15	T	C	0.460904	10964	18543	8029	37536	23.2836	2378364516
0.0137797	1.93599e-08	7.7131	1.48859	1.93599e-08	rs368827656	14405006	16	C	CTT	0.475793	9957	17744	8218	35919	7.7131	2408405006
0.0133221	1.06063e-08	7.97444	1.49912	1.06063e-08	rs7188716	77499843	16	C	T	0.316256	17453	16264	3702	37419	7.97444	2471499843
0.0136198	7.22633e-10	9.14108	1.54516	7.22633e-10	rs11859724	79451166	16	T	C	0.509944	9179	18603	9929	37711	9.14108	2473451166
0.0167478	1.57642e-20	19.8023	1.89633	1.57642e-20	rs7187498	11687879	16	T	A	0.461714	10931	18531	8058	37520	19.8023	2405687879
0.0258481	3.47647e-65	64.4589	2.96926	3.47647e-65	rs4784934	58459926	16	G	A	0.724112	2902	15004	19805	37711	64.4589	2452459926
0.0157283	3.87712e-16	15.4115	1.76269	3.87712e-16	rs77301847	43810902	17	G	A	0.211173	23178	12298	1702	37178	15.4115	2527810902
0.0152642	1.4834e-14	13.8287	1.7114	1.4834e-14	rs72868940	68480523	17	T	C	0.299428	18304	15530	3377	37211	13.8287	2552480523
0.021258	4.46636e-41	40.35	2.43052	4.46636e-41	rs17608766	45013271	17	C	T	0.142743	27718	9220	773	37711	40.35	2529013271
0.0173451	6.35314e-23	22.197	1.96511	6.35314e-23	rs7210446	64307014	17	A	G	0.581412	6603	18204	12712	37519	22.197	2548307014
0.0134185	7.45704e-09	8.12743	1.50532	7.45704e-09	rs34038580	42419439	18	A	G	0.359334	15361	17073	4867	37301	8.12743	2609419439
0.0141784	1.57324e-10	9.8032	1.57038	1.57324e-10	rs476348	32670021	18	C	T	0.699204	3387	15367	18050	36804	9.8032	2599670021
0.0153398	1.55091e-15	14.8094	1.74332	1.55091e-15	rs61735998	34289285	18	T	G	0.0237199	35939	1755	17	37711	14.8094	2601289285
0.01546	1.02296e-15	14.9901	1.74917	1.02296e-15	rs66903141	30601535	21	A	G	0.164997	26229	10234	1077	37540	14.9901	2799601535
0.0135206	4.76846e-09	8.32162	1.51311	4.76846e-09	22:38180407_CAA_C	38180407	22	C	CAA	0.323721	17041	16244	3923	37208	8.32162	2853180407
0.0165863	4.86743e-20	19.3127	1.88193	4.86743e-20	rs133890	26160161	22	G	C	0.453501	11320	18460	7823	37603	19.3127	2841160161

## Sheet: Cross-modal ECG
t_stat	p_value	log10p	coef	se	rsid	pos	chrom	ref	allele1	a1freq	ref_count	het_count	hom_count	LOGP	new_pos
2.11195	8.56309e-11	10.0674	0.993909	0.993909	rs4307563	16313788	1	T	C	0.316709	17985	16463	3920	10.0674	16313788
6.64735	4.11201e-92	91.3859	0.981167	0.981167	rs12143842	162033890	1	T	C	0.252535	21499	14636	2418	91.3859	162033890
4.19273	1.48831e-44	43.8273	0.987946	0.987946	rs75013985	112530430	1	G	A	0.012168	37333	915	8	43.8273	112530430
2.61815	6.35242e-18	17.1971	0.992303	0.992303	rs487645	54737590	1	G	A	0.564569	7091	18545	11944	17.1971	54737590
3.08288	3.09088e-25	24.5099	0.991165	0.991165	rs635954	168689291	1	A	C	0.269362	20619	15027	2858	24.5099	168689291
4.40879	1.59158e-48	47.7982	0.987201	0.987201	rs12142600	61886599	1	T	C	0.474603	10532	18718	8609	47.7982	61886599
3.84814	2.43062e-38	37.6143	0.98901	0.98901	rs846111	6279370	1	C	G	0.269966	20501	15288	2764	37.6143	6279370
2.48873	5.25955e-16	15.2791	0.992716	0.992716	rs61775418	26393505	1	A	G	0.115894	29493	7787	483	15.2791	26393505
2.71538	2.10382e-19	18.677	0.992185	0.992185	rs10158526	116310385	1	C	T	0.337702	16811	17212	4354	18.677	116310385
2.48265	6.43713e-16	15.1913	0.992827	0.992827	1:156455314_CTT_C	156455314	1	C	CTT	0.683976	3826	16527	17902	15.1913	156455314
2.98607	1.15041e-23	22.9391	0.991451	0.991451	rs116015634	41250961	1	T	C	0.0216974	36894	1645	14	22.9391	41250961
2.23787	1.81631e-12	11.7408	0.993523	0.993523	rs16824089	3230544	1	C	T	0.100887	30906	6909	401	11.7408	3230544
1.98837	3.14774e-09	8.502	0.99422	0.99422	rs12093875	66988401	1	T	C	0.211882	23637	12738	1698	8.502	66988401
2.33853	7.42112e-14	13.1295	0.993169	0.993169	rs3821160	36644228	2	G	C	0.301408	18490	15909	3455	13.1295	284644228
2.45455	1.64604e-15	14.7836	0.992938	0.992938	rs2971877	54889136	2	A	G	0.725418	2900	15300	20222	14.7836	302889136
1.91437	2.48178e-08	7.60524	0.994396	0.994396	rs6756028	61577003	2	A	C	0.360839	15493	17355	4968	7.60524	309577003
2.04775	5.69978e-10	9.24414	0.994096	0.994096	2:220415595_GGA_G	220415595	2	G	GGA	0.463941	11015	19120	8247	9.24414	468415595
3.14831	2.60471e-26	25.5842	0.990974	0.990974	2:179768491_TA_T	179768491	2	T	TA	0.146956	28015	9622	844	25.5842	427768491
2.28416	4.22086e-13	12.3746	0.993428	0.993428	rs62256002	53282990	3	C	T	0.122168	29651	8184	604	12.3746	543282990
2.50703	2.82921e-16	15.5483	0.992813	0.992813	rs1499813	171760427	3	C	T	0.407802	13497	18668	6388	15.5483	661760427
7.3771	6.06737e-107	106.217	0.979143	0.979143	rs6801957	38767315	3	C	T	0.595168	6331	18553	13669	106.217	528767315
2.02181	1.21323e-09	8.91606	0.99392	0.99392	rs60203372	24462852	3	TA	T	0.291421	18497	15156	3146	8.91606	514462852
2.20623	4.87796e-12	11.3118	0.993436	0.993436	rs540615486	185339119	3	TA	T	0.331105	16674	16387	4116	11.3118	675339119
2.78576	1.72227e-20	19.7639	0.991892	0.991892	rs6442433	14275759	3	G	C	0.210827	23631	12622	1688	19.7639	504275759
3.33821	1.75502e-29	28.7557	0.990403	0.990403	rs4834347	114425934	4	A	C	0.248703	21693	14243	2417	28.7557	802425934
2.74606	7.08161e-20	19.1499	0.992115	0.992115	rs13113783	86670875	4	T	C	0.703026	3545	15755	19163	19.1499	774670875
2.95195	4.0975e-23	22.3875	0.991333	0.991333	rs6882776	172664163	5	A	G	0.284903	19293	15175	3122	22.3875	1050664163
2.16026	1.9994e-11	10.6991	0.993597	0.993597	rs10067127	122501918	5	C	T	0.28657	18997	15255	3067	10.6991	1000501918
2.7304	1.235e-19	18.9083	0.99217	0.99217	rs61571832	64318906	5	T	C	0.173595	26275	11108	1132	18.9083	942318906
5.15989	9.82918e-63	62.0075	0.985319	0.985319	rs10054375	153871832	5	C	T	0.363979	15583	17875	5095	62.0075	1031871832
2.23192	2.19197e-12	11.6592	0.993446	0.993446	rs13217022	22612757	6	C	T	0.299958	18436	15858	3368	11.6592	1081612757
2.0964	1.36208e-10	9.8658	0.993912	0.993912	rs59365541	117471951	6	G	A	0.38894	14196	18172	5733	9.8658	1176471951
5.30963	1.26241e-65	64.8988	0.9849	0.9849	rs11153730	118667522	6	C	T	0.4855	10220	19231	9102	64.8988	1177667522
2.1645	1.75042e-11	10.7569	0.993781	0.993781	rs7739566	126094757	6	T	A	0.51909	8921	19190	10391	10.7569	1185094757
1.95945	7.11742e-09	8.14768	0.994277	0.994277	rs72825047	7532421	6	G	A	0.0943379	31091	6469	341	8.14768	1066532421
4.71165	3.47985e-54	53.4584	0.986357	0.986357	rs3176326	36647289	6	A	G	0.197985	24368	12092	1462	53.4584	1095647289
2.1807	1.06638e-11	10.9721	0.993743	0.993743	rs3807989	116186241	7	G	A	0.591186	6399	18724	13430	10.9721	1345186241
2.07801	2.34749e-10	9.6294	0.993985	0.993985	rs150260620	35461967	7	A	T	0.0224954	36528	1684	18	9.6294	1264461967
2.37167	2.52823e-14	13.5972	0.993169	0.993169	rs55679363	125867834	8	T	A	0.312194	18147	16513	3728	13.5972	1513867834
2.73793	9.47392e-20	19.0235	0.99208	0.99208	rs2921051	8320104	8	A	C	0.458737	11244	18845	8093	19.0235	1396320104
2.5773	2.5883e-17	16.587	0.992569	0.992569	rs28507213	10250849	8	T	C	0.503353	9551	18966	9808	16.587	1398250849
2.77062	2.95441e-20	19.5295	0.992004	0.992004	rs4500049	11521079	8	T	A	0.526629	8649	18930	10687	19.5295	1399521079
2.14807	2.88757e-11	10.5395	0.99378	0.99378	rs11786896	145018354	8	T	C	0.0469049	34713	3400	92	10.5395	1533018354
2.03875	7.4014e-10	9.13069	0.994147	0.994147	rs72671655	106347897	8	A	T	0.0371048	35742	2761	50	9.13069	1494347897
2.19036	7.93468e-12	11.1005	0.99365	0.99365	rs7029396	133026250	9	G	C	0.17466	26084	10817	1256	11.1005	1666026250
2.14555	3.11489e-11	10.5066	0.993824	0.993824	rs3802662	88445741	10	T	C	0.702951	3443	15947	19043	10.5066	1759445741
1.91488	2.44466e-08	7.61178	0.994471	0.994471	rs2394198	67985087	10	C	A	0.409125	13430	18453	6461	7.61178	1738985087
2.69045	5.07486e-19	18.2946	0.992203	0.992203	rs3878005	75431078	10	A	C	0.1368	28449	8902	763	18.2946	1746431078
2.59409	1.45185e-17	16.8381	0.992546	0.992546	rs75807043	33640030	10	T	A	0.094622	31534	6561	358	16.8381	1704640030
2.54282	8.41177e-17	16.0751	0.992672	0.992672	rs1194743	54212597	10	C	T	0.763632	2195	13738	22414	16.0751	1725212597
2.30039	2.51676e-13	12.5992	0.993401	0.993401	rs10749053	112576695	10	C	T	0.861671	725	9216	28612	12.5992	1783576695
2.72802	1.34804e-19	18.8703	0.992065	0.992065	10:114484545_GA_G	114484545	10	G	GA	0.258849	20929	14425	2616	18.8703	1785484545
1.94406	1.09224e-08	7.96168	0.9944	0.9944	rs7895297	69334199	10	A	G	0.107437	30648	7310	474	7.96168	1740334199
2.14721	2.96259e-11	10.5283	0.9938	0.9938	rs10824183	76214275	10	T	G	0.733995	2744	14897	20676	10.5283	1747214275
1.9768	4.37518e-09	8.359	0.994135	0.994135	rs113178134	92695907	10	CTTATTCT	C	0.582232	6485	18198	12620	8.359	1763695907
3.24645	6.12222e-28	27.2131	0.990652	0.990652	rs17617337	121426884	10	T	C	0.213708	23658	12914	1728	27.2131	1792426884
5.81533	1.64355e-75	74.7842	0.983485	0.983485	rs2074238	2484803	11	C	T	0.912575	292	6157	32104	74.7842	1806484803
2.26252	8.37183e-13	12.0772	0.993481	0.993481	rs11570067	47366095	11	T	G	0.131021	29005	8705	677	12.0772	1851366095
2.1125	8.43678e-11	10.0738	0.99381	0.99381	rs764692373	65270090	11	C	CT	0.0733865	32439	5098	222	10.0738	1869270090
2.70858	2.69702e-19	18.5691	0.991938	0.991938	rs80191567	57156053	12	C	T	0.728607	2716	14707	19680	18.5691	1996156053
2.32792	1.0424e-13	12.982	0.993291	0.993291	rs4963759	24586390	12	T	A	0.495439	9903	18912	9553	12.982	1963586390
6.8365	6.21681e-96	95.2064	0.980605	0.980605	rs7301677	115381147	12	T	C	0.270966	20497	15111	2871	95.2064	2054381147
1.94668	1.01582e-08	7.99318	0.994361	0.994361	rs2687938	50754246	13	T	C	0.460292	11152	18947	8117	7.99318	2122754246
1.92785	1.71092e-08	7.76677	0.994447	0.994447	rs10492455	22102976	13	G	A	0.400039	13832	18455	6148	7.76677	2094102976
2.70408	3.13393e-19	18.5039	0.992226	0.992226	rs1886512	74520186	13	A	T	0.369379	15248	17966	5210	18.5039	2146520186
2.64578	2.41995e-18	17.6162	0.992405	0.992405	rs12878989	71856184	14	A	G	0.250572	21671	14343	2472	17.6162	2257856184
2.95857	3.18322e-23	22.4971	0.991529	0.991529	rs365990	23861811	14	G	A	0.369621	15394	17818	5341	22.4971	2209861811
1.97554	4.52737e-09	8.34415	0.994227	0.994227	rs62012629	79070351	15	A	C	0.265867	20406	14803	2669	8.34415	2372070351
1.94584	1.03945e-08	7.9832	0.994404	0.994404	rs2585035	65496475	15	G	T	0.630738	5268	17892	15333	7.9832	2358496475
3.12283	6.85094e-26	25.1642	0.991021	0.991021	rs2115630	85364516	15	T	C	0.461183	11204	18943	8225	25.1642	2378364516
2.13126	4.80998e-11	10.3179	0.993695	0.993695	rs7184361	77466854	16	T	C	0.361488	15224	17305	4865	10.3179	2471466854
2.18068	1.06894e-11	10.971	0.993641	0.993641	rs6565060	82750051	16	G	A	0.0815716	32023	5637	276	10.971	2476750051
3.144	3.07175e-26	25.5126	0.990957	0.990957	rs7187498	11687879	16	T	A	0.46101	11205	18937	8214	25.5126	2405687879
5.66149	1.74344e-72	71.7586	0.983915	0.983915	rs4784934	58459926	16	G	A	0.724198	2959	15348	20246	71.7586	2452459926
2.02898	9.82988e-10	9.00745	0.994117	0.994117	rs9746456	987935	16	T	C	0.382247	14624	17910	5635	9.00745	2394987935
2.4583	1.45525e-15	14.8371	0.992851	0.992851	rs77301847	43810902	17	G	A	0.211266	23688	12582	1739	14.8371	2527810902
2.55395	5.76505e-17	16.2392	0.99258	0.99258	rs72868940	68480523	17	T	C	0.299458	18699	15895	3443	16.2392	2552480523
2.87212	7.5839e-22	21.1201	0.991753	0.991753	rs76774446	45046368	17	A	C	0.131678	28993	8788	669	21.1201	2529046368
2.56181	4.5744e-17	16.3397	0.991194	0.991194	rs4614769	12155901	17	A	G	0.511053	7567	16275	8277	16.3397	2496155901
3.18124	7.44437e-27	26.1282	0.990848	0.990848	rs9909004	64306133	17	T	C	0.581082	6765	18596	12983	26.1282	2548306133
2.0823	2.07133e-10	9.68375	0.993878	0.993878	rs476348	32670021	18	C	T	0.69915	3460	15725	18450	9.68375	2599670021
2.10945	9.25443e-11	10.0337	0.993735	0.993735	18:34219777_G_GTT	34219777	18	GTT	G	0.245068	21246	13755	2252	10.0337	2601219777
2.51625	2.07406e-16	15.6832	0.992735	0.992735	rs12626758	30566751	21	A	G	0.163223	26874	10314	1091	15.6832	2799566751
2.34487	6.029e-14	13.2198	0.993275	0.993275	rs1805128	35821680	21	T	C	0.0135787	37513	1033	7	13.2198	2804821680
2.02049	1.25503e-09	8.90134	0.99419	0.99419	rs5760061	24178279	22	A	G	0.79781	1621	12323	24547	8.90134	2839178279
2.30605	2.10073e-13	12.6776	0.993385	0.993385	rs133885	26159289	22	A	G	0.453506	11633	18872	8048	12.6776	2841159289

## Sheet: Cross-modal MRI
t_stat	p_value	log10p	coef	se	rsid	pos	chrom	ref	allele1	a1freq	ref_count	het_count	hom_count	LOGP	new_pos
1.52829	5.98466e-10	9.22296	0.984981	0.984981	rs6702619	100046246	1	G	T	0.503279	8997	17908	9234	9.22296	100046246
1.47706	1.34239e-08	7.87212	0.985462	0.985462	rs868407	201341341	1	T	C	0.713055	3030	14658	18413	7.87212	201341341
1.45998	3.62258e-08	7.44098	0.985617	0.985617	rs10801991	116309438	1	G	T	0.336078	15861	16180	4034	7.44098	116309438
1.46775	2.31798e-08	7.63489	0.985391	0.985391	rs574963690	119408683	1	G	C	0.00149852	35595	107	0	7.63489	119408683
1.51658	1.2385e-09	8.9071	0.985136	0.985136	rs2247935	37232014	2	G	A	0.55033	7306	17981	10954	8.9071	285232014
1.55374	1.18939e-10	9.92468	0.984777	0.984777	rs10497529	179839888	2	A	G	0.0371265	33606	2579	56	9.92468	427839888
2.13908	3.62998e-31	30.4401	0.97898	0.97898	rs4076737	38764782	3	T	G	0.597957	5812	17262	12850	30.4401	528764782
1.65876	9.6131e-14	13.0171	0.983529	0.983529	rs62231950	14281051	3	T	G	0.211	22234	11895	1589	13.0171	504281051
1.50762	2.16468e-09	8.66461	0.984726	0.984726	rs35408611	114423677	4	CA	C	0.25527	19454	13308	2295	8.66461	802423677
1.52013	1.00002e-09	8.99999	0.98477	0.98477	rs71598225	153854881	4	CA	C	0.00155161	35337	110	0	8.99999	841854881
1.50771	2.13626e-09	8.67035	0.985187	0.985187	rs13113783	86670875	4	T	C	0.703571	3306	14824	18027	8.67035	774670875
1.4762	1.42075e-08	7.84748	0.985013	0.985013	rs12652726	172644017	5	T	C	0.13563	26143	8213	640	7.84748	1050644017
1.55939	8.33617e-11	10.079	0.984219	0.984219	rs335208	122503245	5	G	A	0.475655	9662	17463	7954	10.079	1000503245
1.58552	1.48648e-11	10.8278	0.984425	0.984425	rs13165478	153869040	5	A	G	0.36355	14622	16751	4761	10.8278	1031869040
1.62031	1.41059e-12	11.8506	0.984135	0.984135	rs12190287	134214525	6	G	C	0.37281	14271	16918	5052	11.8506	1193214525
1.9039	4.78835e-22	21.3198	0.981055	0.981055	rs11968293	118634698	6	C	A	0.502658	8807	17753	8996	21.3198	1177634698
1.72152	9.81913e-16	15.0079	0.982886	0.982886	rs3176326	36647289	6	A	G	0.198149	22912	11356	1387	15.0079	1095647289
1.47123	1.89104e-08	7.7233	0.985414	0.985414	rs4452832	10320554	8	C	G	0.403761	12810	17122	5911	7.7233	1398320554
1.58205	1.87549e-11	10.7269	0.984363	0.984363	rs7829573	11795565	8	A	G	0.28865	18230	14632	3050	10.7269	1399795565
1.59794	6.52227e-12	11.1856	0.983953	0.983953	9:46214553_AT_A	46214553	9	A	AT	0.999406	1	40	35296	11.1856	1579214553
1.69027	9.87067e-15	14.0057	0.983333	0.983333	rs138055607	75450901	10	G	C	0.137504	26789	8451	719	14.0057	1746450901
1.71759	1.31176e-15	14.8821	0.983089	0.983089	rs17617337	121426884	10	T	C	0.21372	22241	12138	1626	14.8821	1792426884
1.49779	3.91356e-09	8.40743	0.985092	0.985092	rs182699512	49226712	11	T	C	0.001471	35585	105	0	8.40743	1853226712
1.47748	1.30873e-08	7.88315	0.985508	0.985508	rs34219605	24760456	12	G	A	0.150965	26093	9330	804	7.88315	1963760456
2.0154	2.9975e-26	25.5232	0.980222	0.980222	rs7966951	115365211	12	G	A	0.734139	2602	13947	19468	25.5232	2054365211
1.53449	4.06942e-10	9.39047	0.984739	0.984739	rs183051893	94830365	13	G	T	0.00177841	35579	127	0	9.39047	2166830365
2.1786	8.56993e-33	32.067	0.97871	0.97871	rs422068	23864804	14	C	T	0.358427	14922	16493	4697	32.067	2209864804
1.47069	1.95238e-08	7.70943	0.985376	0.985376	rs10514421	77641199	16	A	G	0.348874	15212	16112	4411	7.70943	2471641199
2.05983	5.45996e-28	27.2628	0.979918	0.979918	rs17608766	45013271	17	C	T	0.142863	26628	8871	742	27.2628	2529013271
1.55555	1.0638e-10	9.97314	0.984473	0.984473	rs185586326	15293618	18	A	G	0.00230538	35407	160	2	9.97314	2582293618
1.56278	6.62841e-11	10.1786	0.98469	0.98469	rs61735998	34289285	18	T	G	0.0235093	34552	1674	15	10.1786	2601289285
1.4656	2.63068e-08	7.57993	0.985262	0.985262	rs544537683	5385633	19	A	G	0.00162719	35222	115	0	7.57993	2652385633
1.47759	1.30129e-08	7.88563	0.98542	0.98542	rs80318968	23033066	22	A	G	0.00404043	35720	291	0	7.88563	2838033066
